# Supplementary material for: Plastid genomes of the North American Rhus integrifolia-ovata complex and phylogenomic implications of inverted repeat structural evolution in Rhus L
Source: PeerJ. 2020 Jun 16;8:e9315. doi: 10.7717/peerj.9315 (PMC7304433; doi:10.7717/peerj.9315)
Supplement: Supplemental Information 4 [file peerj-08-9315-s004.nex]

#NEXUS
begin taxa;
	dimensions ntax=54;
	taxlabels
	'Acer_morrisonense_KT970611.1'
	'Acer_robustum_MK479212.1'
	'Aesculus_wangii_MF583747.1'
	'Ailanthus_altissima_MG799542.1'
	'Anacardium_occidentale_KY635877.1'
	'Atalantia_kwangtungensis_MH329190.1'
	'Azadirachta_indica_KF986530.1'
	'Bergera_koenigii_KU949002.1'
	'Boswellia_sacra_KT934315.1'
	NC_037753
	'Carapa_guianensis_MF401522.1'
	'Cedrela_odorata_MG724915.1'
	'Citrus_sinensis_DQ864733.1'
	'Clausena_excavata_KU949003.1'
	'Commiphora_foliacea_MH041484.1'
	'Commiphora_wightii_MF957201.1'
	'Dimocarpus_longan_MG214255.1'
	'Dipteronia_dyeriana_KT985457.1'
	'Dipteronia_sinensis_KT878501.1'
	'Dipteronia_sinensis_MK193760.1'
	'Dodonaea_viscosa_MF155892.1'
	'Entandrophragma_caudatum_MK058683.1'
	'Entandrophragma_cylindricum_KY923074.1'
	'Eurycoma_longifolia_MH751519.1'
	'Eurycorymbus_cavaleriei_MG813997.1'
	'Glycosmis_mauritiana_KU949004.1'
	'Khaya_madagascariensis_MK058684.1'
	'Koelreuteria_paniculata_KY859413.1'
	'Leitneria_floridana_KT692940.1'
	'Litchi_chinensis_KY635881.1'
	'Mangifera_indica_KX871231.1'
	'Merrillia_caloxylon_KU949006.1'
	'Micromelum_minutum_KU949007.1'
	'Nitraria_tangutorum_MK347423.1'
	'Peganum_harmala_MK347420.1'
	'Phellodendron_amurense_KY707335.1'
	'Pistacia_vera_KY549635.1'
	'Rhus_chinensis_KX447140.1'
	'Rhus_chinensis_MF351625.1'
	'Rhus_chinensis_MG267385.1'
	Rhus_integrifolia_
	Rhus_ovata_AZ_
	Rhus_ovata_CA_
	'Rhus_typhina_MT083895.1'
	'Sapindus_mukorossi_KM454982.1'
	'Sclerocarya_birrea_MK002721.1'
	MH841940
	'Spondias_bahiensis_KU756561.1'
	'Swietenia_macrophylla_MH348156.1'
	'Toona_ciliata_MG813875.1'
	'Toxicodendron_vernicifluum_MK419151.1'
	'Xanthoceras_sorbifolium_KY779850.1'
	'Xylocarpus_rumphii_MH330687.1'
	'Zanthoxylum_piperitum_KT153018.1'
;
end;
begin characters;
	dimensions nchar=209579;
	format datatype=dna missing=? gap=-;
	matrix
	'Acer_morrisonense_KT970611.1'	GACCGAATCTGTAACCTTCATTAGCAGATTCATTTTCTGTGGTTTCCCTGATCAAACTAGAAGTTACCAAGGAACCATGCATAGCACTGAATAGGGAGCCGCCGAATACACCAGCTACGCCTAACATGTGAAATGGGTGCATAAGGATGTTGTGCTCAGCCTGGAATACAATCATGAAGTTGAAAGTACCAGAGATTCCTAGAGGCATACCATCAGAAAAACTTCCTTGACCAATTGGGTAAATCAAGAAAACAGCAGTAGCAGCTGCAACAGGAGCTGAATACGCAACAGCAATCCAAGGGCGCATACCCAGACGGAAACTAAGTTCCCACTCGCGACCCATGTAACAAGCTACACCAAGTAAGAAGTGTAGAACAATTAGCTCATAAGGACCGCCAT…
	'Acer_robustum_MK479212.1'	GACCGAATCTGTAACCTTCATTAGCAGATTCATTTTCTGTGGTTTCCCTGATCAAACTAGAAGTTACCAAGGAACCATGCATAGCACTGAATAGGGAGCCGCCGAATACACCAGCTACGCCTAACATGTGAAATGGGTGCATAAGGATGTTGTGCTCAGCCTGGAATACAATCATGAAGTTGAAAGTACCAGAGATTCCTAGAGGCATACCATCAGAAAAACTTCCTTGACCAATTGGGTAAATCAAGAAAACAGCAGTAGCAGCTGCAACAGGAGCTGAATACGCAACAGCAATCCAAGGGCGCATACCCAGACGGAAACTAAGTTCCCACTCGCGACCCATGTAACAAGCTACACCAAGTAAGAAGTGTAGAACAATTAGCTCATAAGGACCGCCAT…
	'Aesculus_wangii_MF583747.1'	GACCGAATCTGTAACCTTCATTAGCGGATTCGTTTTCTGTGGTTTCCCTGATCAAACTAGAGGTTACCAAGGAACCATGCATAGCACTGAATAGGGAACCGCCGAATACACCAGCTACGCCTAACATGTGAAATGGGTGCATAAGGATGTTGTGCTCAGCCTGGAATACAATCATGAAGTTGAAAGTACCAGAGATTCCTAGAGGCATACCATCAGAAAAACTTCCTTGACCAATTGGGTAAATCAAGAAAACAGCAGTAGCAGCTGCAACAGGAGCTGAATATGCAACAGCAATCCAAGGGCGCATACCCAAACGGAAACTAAGTTCCCACTCGCGACCCATGTAACAAGCTACACCAAGTAAGAAGTGTAGAACAATTAGTTCATAAGGACCGCCAT…
	'Ailanthus_altissima_MG799542.1'	GACCGAATCTGTAACCTTCATTAGCAGATTCATTTTCTGTGGTTTCCCTGATCAAACTAGAGGTTACCAAGGACCCATGCATAGCACTGAATAGGGAACCGCCGAATACACCAGCTACGCCTAACATGTGAAATGGGTGCATAAGGATGTTGTGCTCAGCCTGGAATACAATCATGAAATTGAAAGTACCAGAGATTCCTAGAGGCATACCATCAGAAAAACTTCCTTGACCAATTGGGTAGATCAAGAAAACAGCGGTAGCTGCTGCAACTGGAGCCGAATATGCAACAGCAATCCACGGGCGCATACCCAGACGGAAACTAAGTTCCCACTCACGACCCATATAACAAGCTACACCAAGTAAGAAGTGTAGAACAATTAGCTCATAAGGACCGCCAT…
	'Anacardium_occidentale_KY635877.1'	GACCGAATCTGTAACCTTCATTAGCAGATTCGTTTTCTGTGGTTTCCCTGATCAAACTAGAGGTTACCAAGGAACCATGCATAGCACTGAATAGGGAGCCGCCGAATACACCAGCTACGCCTAACATGTGAAATGGATGCATAAGGATATTGTGCTCAGCCTGGAATACAATCATGAAGTTGAAAGTACCAGAGATTCCTAGAGGCATACCATCAGAAAAACTGCCTTGACCAATTGGGTAGATCAAGAAAACAGCAGTAGCCGCTGCAACAGGAGCTGAATATGCAACAGCAATCCAAGGGCGCATACCCAAACGGAAACTAAGTTCCCACTCACGACCCATGTAACAAGCTACACCAAGCAAGAAGTGTAGAACAATTAGCTCATAAGGACCGCCAT…
	'Atalantia_kwangtungensis_MH329190.1'	GACCGAATCTGTAACCTTCATTAGCGGATTCATTTTCTGTGGTTTCCCTGATCAAACTAGAGGTTACCAAGGAACCATGCATAGCACTGAATAGGGAGCCGCCGAATACACCAGCTACGCCTAACATGTGGAATGGGTGCATAAGGATGTTGTGCTCAGCCTGAAATACAATCATGAAGTTGAAAGTACCAGAGATTCCTAGAGGCATACCATCAGAAAAACTTCCTTGACCGATTGGGTAGATCAAGAAAACAGCAGCCGCTGCTGCAACAGGAGCTGAATATGCAACAGCAATCCAAGGACGCATACCCAGACGGAAACTAAGTTCCCACTCACGACCCATGTAACAAGCTACACCAAGTAAGAAGTGTAGAACAATTAGCTCATAAGGACCGCCAT…
	'Azadirachta_indica_KF986530.1'	GACCGAATCTGTAACCTTCATTAGCAGATTCGTTTTCTGTAGTTTCCCTGATCAAACTAGAGGTTACCAAGGAACCATGCATAGCACTGAATAGGGAGCCGCCGAATACACCAGCTACGCCTAACATGTGAAATGGGTGCATAAGAATGTTGTGCTCAGCCTGGAATACAATCATGAAGTTGAAAGTACCAGAGATTCCTAGAGGCATACCATCAGAAAAACTTCCTTGACCAATTGGGTAGATCAAGAAAACTGCAGTAGCTGCTGCAACAGGAGCTGAATATGCAACAGCAATCCAAGGACGCATACCCAGACGGAAACTAAGTTCCCACTCACGACCCATGTAACAAGCTACACCAAGTAAAAAGTGTAGAACAATTAGCTCATAAGGACCGCCAT…
	'Bergera_koenigii_KU949002.1'	GACCGAATCTGTAACCTGCATTAGCAGATTCATTTTCTGTGGTTTCCCTGATCAAACTAGAGGTTACCAAGGAACCATGCATAGCACTGAATAGGGAGCCGCCGAATACACCAGCTACGCCTAACATGTGGAATGGGTGCATAAGGATGTTGTGCTCAGCCTGGAATACAATCATGAAGTTGAAAGTACCAGAGATTCCTAGAGGCATACCATCAGAAAAACTTCCTTGACCGATTGGGTAGATCAAGAAAACAGCAGTCGCTGCTGCAACAGGAGCTGAATATGCAACAGCAATCCAAGGGCGCATACCCAGACGGAAACTAAGTTCCCACTCACGACCCATGTAACAAGCTACACCAAGTAAGAAGTGTAGAACAATTAGCTCATAAGGACCGCCAT…
	'Boswellia_sacra_KT934315.1'	GACCGAATCTGTAACCTTCATTAGCGGATTCGTTTTCTGTGGTTTCCCTGATCAAACTAGAGGTTACCAAGGAACCATGCATAGCACTGAATAGGGAGCCGCCGAATACACCAGCTACGCCTAACATGTGAAATGGGTGCATAAGGATGTTGTGCTCAGCCTGGAATACAATCATGAAGTTGAAAGTACCAGAGATTCCTAGAGGCATACCATCAGAAAAACTTCCTTGACCAATTGGGTAGATCAAGAAAACTGCAGTAGCAGCTGCAACAGGAGCTGAATATGCAACAGCAATCCAAGGGCGCATACCCAGACGGAAACTAAGTTCCCACTCACGACCCATGTAACAAGCTACACCAAGTAAGAAGTGTAGAACAATTAGCTCATAAGGACCGCCAT…
	NC_037753	GACCGAATCTGTAACCTTCATTAGCAGATTCATTTTCTGTGGTTTCCCTGATCAAACTAGAAGTTACCAAGGAACCATGCATAGCACTGAATAGGGAGCCGCCGAATACACCAGCTACGCCTAACATGTGAAATGGGTGCATAAGAATGTTGTGCTCAGCCTGGAATACAATCATGAAGTTGAAAGTACCAGAGATTCCTAGAGGCATACCATCAGAAAAACTTCCTTGACCAATTGGATAAATCAAGAAAACGGCGGTAGCAGCTGCAACAGGAGCTGAATATGCAACAGCAATCCAAGGGCGCATACCCAGACGGAAACTAAGTTCCCACTCACGACCCATGTAACAAGCTACACCAAGTAAGAAGTGTAGAACAATTAACTCATAAGGACCGCCAT…
	'Carapa_guianensis_MF401522.1'	GACCGAATCTGTAACCTTCGTTAGCAGATTCGTTTTCTGTGGTTTCCCTGATCAAACTAGAGGTTACCAAGGAACCATGCATAGCACTGAATAGGGAACCGCCGAATACACCAGCTACGCCTAACATGTGAAATGGGTGCATAAGGATGTTGTGCTCAGCCTGGAATACAATCATGAAGTTGAAAGTACCAGAGATTCCTAGAGGCATACCATCAGAAAAACTTCCTTGACCAATTGGGTAGATCAAGAAAACTGCAGTAGCTGCTGCAACAGGAGCTGAATATGCAACAGCAATCCAAGGGCGCATACCCAGACGGAAACTAAGTTCCCACTCACGACCCATGTAACAAGCTACACCAAGTAAGAAGTGTAGAACAATTAACTCATAAGGACCACCAT…
	'Cedrela_odorata_MG724915.1'	GACCGAATCTGTAACCTTCGTTAGCAGATTCATTTTCTGTGGTTTCCCTGATCAAACTAGAGGTTACCAAGGAACCATGCATAGCACTGAATAGGGAGCCGCCGAATACACCAGCTACGCCTAACATGTGAAATGGGTGCATAAGGATGTTGTGCTCAGCCTGGAATACAATCATGAAGTTGAAAGTACCAGAGATTCCTAGAGGCATACCATCAGAAAAACTTCCTTGACCAATTGGGTAGATCAAGAAAACTGCAGTAGCTGCTGCAACAGGAGCTGAATATGCAACAGCAATCCAAGGGCGCATACCAAGACGGAAACTAAGTTCCCACTCACGACCCATGTAACAAGCTACACCAAGTAAGAAGTGTAGAACAATTAACTCATAAGGACCACCAT…
	'Citrus_sinensis_DQ864733.1'	GACCGAATCTGTAACCTGCATTAGCAGATTCATTTTCTGTGGTTTCCCTGATCAAACTAGAGGTTACCAAGGAACCATGCATAGCACTGAATAGGGAGCCGCCGAATACACCAGCTACGCCTAACATGTGGAATGGGTGCATAAGGATGTTGTGCTCAGCCTGGAATACAATCATGAAATTGAAAGTACCAGAGATTCCTAGAGGCATACCATCAGAAAAACTTCCTTGACCGATTGGGTAGATCAAGAAAACAGCAGTCGCTGCTGCAACAGGAGCTGAATATGCAACAGCAATCCAAGGACGCATACCCAGACGGAAACTAAGTTCCCACTCACGACCCATGTAACAAGCTACACCAAGTAAGAAGTGTAGAACAATTAGCTCATAAGGACCGCCAT…
	'Clausena_excavata_KU949003.1'	GACCGAATCTGTAACCTGCATTAGCAGATTCATTTTCTGTGGTTTCCCTGATCAAACTAGAGGTTACCAAGGAACCATGCATAGCACTGAATAGGGAGCCGCCGAATACACCAGCTACGCCTAACATGTGGAATGGGTGCATAAGGATGTTGTGCTCAGCCTGGAATACAATCATGAAGTTGAAAGTACCAGAGATTCCTAGAGGCATACCATCAGAAAAACTTCCTTGACCGATTGGGTAGATCAAGAAAACGGCAGTCGCTGCTGCAACAGGAGCTGAATATGCAACAGCAATCCAAGGGCGCATACCCAGACGGAAACTAAGTTCCCACTCACGACCCATGTAACAAGCTACACCAAGTAAGAAGTGTAGAACAATTAGCTCATAAGGACCGCCAT…
	'Commiphora_foliacea_MH041484.1'	GACCGAATCTGTAACCTTCATTAGCGGATTCGTTTTCTGTGGTTTCCCTGATCAAACTAGAGGTTACCAAGGAACCATGCATAGCACTGAATAGGGAGCCGCCGAATACACCAGCTACGCCTAACATGTGAAATGGGTGCATAAGGATGTTGTGCTCAGCCTGGAATACAATCATGAAGTTGAAAGTACCAGAGATTCCTAGAGGCATACCATCAGAAAAACTTCCTTGACCAATTGGGTAGATCAAGAAAACAGCAGTAGCAGCTGCAACAGGAGCTGAATATGCAACAGCAATCCAAGGGCGCATACCCAGACGGAAACTAAGTTCCCACTCACGACCCATGTAACAAGCTACACCAAGTAAGAAGTGTAGAACAATTAGCTCATAAGGACCGCCAT…
	'Commiphora_wightii_MF957201.1'	GACCGAATCTGTAACCTTCATTAGCGGATTCGTTTTCTGTGGTTTCCCTGATCAAACTAGAGGTTACCAAGGAACCATGCATAGCACTGAATAGGGAGCCGCCGAATACACCAGCTACGCCTAACATGTGAAATGGGTGCATAAGGATGTTGTGCTCAGCCTGGAATACAATCATGAAGTTGAAAGTACCAGAGATTCCTAGAGGCATACCATCCGAAAAACTTCCTTGACCAATTGGGTAGATCAAGAAAACAGCAGTAGCAGCTGCAACAGGAGCTGAATATGCAACAGCAATCCAAGGACGCATACCCAGACGGAAACTAAGTTCCCACTCACGACCCATGTAACAAGCTACACCAAGTAAGAAGTGTAGAACAATTAGCTCATAAGGACCGCCAT…
	'Dimocarpus_longan_MG214255.1'	GACCAAATCTATAACCTTCATTAGCGGATTCGTTTTCTGTGGTTTCCCTGATCAAACTAGAGGTTACCAAGGAACCATGCATAGCACTGAATAGGGAGCCGCCGAATACACCAGCTACACCTAACATGTGAAATGGGTGCATAAGGATGTTGTGCTCAGCCTGAAATACAATCATGAAGTTGAAAGTGCCTGAGATTCCTAGAGGCATACCATCAGAAAAACTTCCTTGACCAATTGGGTAGATCAAGAAAACAGCAGTAGCAGCTGCAACAGGAGCTGAATATGCAACAGCAATCCAAGGGCGCATACCCAGACGGAAACTAAGTTCCCACTCGCGACCCATGTAACAAGCTACACCAAGTAAGAAGTGTAGAACAATTAGCTCATAAGGACCGCCAT…
	'Dipteronia_dyeriana_KT985457.1'	GACCGAATCTGTAACCTTCATTAGCGGATTCATTTTCTGTGGTTTCCCTGATCAAACTAGAAGTTACCAAGGAACCATGCATAGCACTGAATAGGGAGCCGCCGAATACACCAGCTACGCCTAACATGTGAAATGGGTGCATAAGGATGTTGTGCTCAGCCTGGAATACAATCATGAAGTTGAAAGTACCAGAGATTCCTAGAGGCATACCATCAGAAAAACTTCCTTGACCAATTGGGTAAATCAAGAAAACAGCAGTAGCAGCTGCAACAGGAGCTGAATACGCAACAGCAATCCAAGGGCGCATACCCAGACGGAAACTAAGTTCCCACTCGCGACCCATGTAACAAGCTACACCAAGTAAGAAGTGTAGAACAATTAGCTCATAAGGACCGCCAT…
	'Dipteronia_sinensis_KT878501.1'	GACCGAATCTGTAACCTTCATTAGCGGATTCATTTTCTGTGGTTTCCCTGATCAAACTAGAAGTTACCAAGGAACCATGCATAGCACTGAAGAGGGAGCCGCCGAATACACCAGCTACGCCTAACATGTGAAATGGGTGCATAAGGATGTTGTGCTCAGCCTGGAATACAATCATGAAGTTGAAAGTACCAGAGATTCCTAGAGGCATACCATCAGAAAAACTTCCTTGACCAATTGGGTAAATCAAGAAAACAGCAGTAGCAGCTGCAACAGGAGCTGAATACGCAACAGCAATCCAAGGGCGCATACCCAGACGGAAACTAAGTTCCCACTCGCGACCCATGTAACAAGCTACACCAAGTAAGAAGTGTAGAACAATTAGCTCATAAGGACCGCCAT…
	'Dipteronia_sinensis_MK193760.1'	GACCGAATCTGTAACCTTCATTAGCGGATTCATTTTCTGTGGTTTCCCTGATCAAACTAGAAGTTACCAAGGAACCATGCATAGCACTGAAGAGGGAGCCGCCGAATACACCAGCTACGCCTAACATGTGAAATGGGTGCATAAGGATGTTGTGCTCAGCCTGGAATACAATCATGAAGTTGAAAGTACCAGAGATTCCTAGAGGCATACCATCAGAAAAACTTCCTTGACCAATTGGGTAAATCAAGAAAACAGCAGTAGCAGCTGCAACAGGAGCTGAATACGCAACAGCAATCCAAGGGCGCATACCCAGACGGAAACTAAGTTCCCACTCGCGACCCATGTAACAAGCTACACCAAGTAAGAAGTGTAGAACAATTAGCTCATAAGGACCGCCAT…
	'Dodonaea_viscosa_MF155892.1'	GACCAAATCTGTAACCTTCATTAGCAGATTCGTTTTCTGTGGTTTCCCTGATCAAACTAGAGGTTACCAAGGAACCGTGCATAGCACTGAATAGGGAGCCGCCGAATACACCAGCTACGCCTAACATGTGAAATGGGTGCATAAGGATGTTGTGCTCAGCCTGGAATACAATCATGAAGTTGAAAGTACCAGAGATTCCTAGAGGCATACCATCAGAAAAACTTCCTTGACCAATTGGGTAGATCAAGAAAACAGCAGTAGCAGCTGCAACAGGAGCTGAATATGCAACAGCAATCCAAGGGCGCATACCCAGACGGAAACTAAGTTCCCACTCACGACCCATGTAACAAGCTACACCAAGTAAGAAATGTAGAACAATTAGCTCATAAGGACCGCCAT…
	'Entandrophragma_caudatum_MK058683.1'	GACCGAATCTGTAACCTTCGTTAGCAGATTCGTTTTCTGTGGTTTCCCTGATCAAACTAGAGGTTACCAAGGAACCATGCATAGCACTGAATAGGGAGCCGCCGAATACACCAGCTACGCCTAACATGTGAAATGGGTGCATAAGGATGTTGTGCTCAGCCTGGAATACAATCATGAAGTTGAAAGTACCAGAGATTCCTAGAGGCATACCATCAGAAAAACTTCCTTGACCAATTGGGTAGATCAAGAAAACTGCTGTAGCTGCTGCAACAGGAGCTGAATATGCAACAGCAATCCAAGGGCGCATACCCAGACGGAAACTAAGTTCCCACTCACGACCCATGTAACAAGCTACACCAAGTAAGAAGTGTAGAACAATTAACTCATAAGGACCGCCAT…
	'Entandrophragma_cylindricum_KY923074.1'	GACCAAATCTGTAACCTTCGTTAGCGGATTCGTTTTCTGTGGTTTCCCTGATCAAACTAGAGGTTACCAAGGAACCATGCATAGCACTGAATAGGGAGCCGCCGAATACACCAGCTACGCCTAACATGTGAAATGGGTGCATAAGGATGTTGTGCTCAGCCTGGAATACAATCATGAAGTTGAAAGTACCAGAGATTCCTAGAGGCATACCATCAGAAAAACTTCCTTGACCAATTGGGTAGATCAAAAAAACTGCTGTAGCTGCTGCAACAGGAGCTGAATATGCAACAGCAATCCAAGGGCGCATACCCAGACGGAAACTAAGTTCCCACTCACGACCCATGTAACAAGCTACACCAAGTAAGAAGTGTAGAACAATTAACTCATAAGGACCGCCAT…
	'Eurycoma_longifolia_MH751519.1'	GCCCGAATCTGTAACCTTCATTAGCGGATTCATTTTCTGTGGTTTCCCTGATCAAACTCGAGGTTACCAAGGAACCATGCATAGCACTGAATAGCGAACCGCCGAATACACCAGCTACACCTAACATATGAAATGGGTGCATAAGAATGTTGTGCTCAGCCTGGAATACAATCATAAAATTGAAAGTACCAGAGATTCCTAGAGGCATACCATCAGAAAAACTTCCTTGACCAATTGGGTAGATCAAGAAAACTGCGGTAGCTGCTGCAACAGGAGCCGAATACGCAACAGCAATCCAAGGGCGCATACCCAGACGGAAACTAAGTTCCCACTCACGACCCATATAGCAAGCTACACCAAGTAAGAAGTGTAGAACAATTAACTCATAAGGACCACCAT…
	'Eurycorymbus_cavaleriei_MG813997.1'	GACCAAATCTGTAACCTTCATTAGCGGATTCGTTTTCTGTGGTTTCCCTGATCAAACTAGAGGTTACCAAGGAACCGTGCATAGCACTGAATAGGGAGCCGCCGAATACACCAGCTACGCCTAACATGTGAAATGGGTGCATAAGGATGTTGTGCTCAGCCTGGAATACAATCATGAAGTTGAAAGTACCAGAGATTCCTAGAGGCATACCATCAGAAAAACTTCCCTGACCAATTGGGTAGATCAAGAAAACAGCAGTAGCAGCTGCAACAGGAGCTGAATATGCAACAGCAATCCAAGGGCGCATACCCAGACGGAAACTAAGTTCCCACTCACGACCCATGTAACAAGCTACACCAAGTAAGAAATGTAGAACAATTAGCTCATAAGGACCGCCAT…
	'Glycosmis_mauritiana_KU949004.1'	GACCGAATCTGTAACCTGCATTAGCGGATTCATTTTCTGTGGTTTCCCTGATCAAACTAGAGGTTACCAAGGAACCATGCATAGCACTGAATAGGGAGCCGCCGAATACACCAGCTACGCCTAACATGTGGAATGGGTGCATAAGGATGTTGTGCTCAGCCTGGAATACAATCATGAAGTTGAAAGTACCAGAGATTCCTAGAGGCATACCATCAGAAAAACTTCCTTGACCGATTGGGTAGATCAAGAAAACAGCAGTCGCTGCTGCAACAGGAGCTGAATATGCAACAGCAATCCAAGGGCGCATACCCAGACGGAAACTAAGTTCCCACTCACGACCCATGTAACAAGCTACACCAAGTAAGAAGTGTAGAACAATTAGCTCATAAGGACCGCCAT…
	'Khaya_madagascariensis_MK058684.1'	GACCGAATCTGTAACCTTCGTTAGCAGATTCGTTTTCTGTGGTTTCCCTGATCAAACTAGAGGTTACCAAGGAACCATGCATAGCACTGAATAGGGAACCGCCGAATACACCAGCTACGCCTAACATGTGAAATGGGTGCATAAGGATGTTGTGCTCAGCCTGGAATACAATCATGAAGTTGAAAGTACCAGAGATTCCTAGAGGCATACCATCAGAAAAACTTCCTTGACCAATTGGATAGATCAAGAAAACTGCAGTAGCTGCTGCAACAGGAGCTGAATATGCAACAGCAATCCAAGGGCGCATACCCAGACGGAAACTAAGTTCCCACTCACGACCCATGTAACAAGCTACACCAAGTAAGAAGTGTAGAACAATTAACTCATAAGGACCGCCAT…
	'Koelreuteria_paniculata_KY859413.1'	GACCAAATCTATAACCTTCATTAGCGGATTCGTTTTCTGTGGTTTCCCTGATCAAACTAGAGGTTACCAAGGAACCATGCATAGCACTGAATAGTGAGCCGCCGAATACACCAGCTACGCCTAACATGTGAAATGGGTGCATAAGGATATTGTGCTCAGCCTGGAATACAATCATGAAGTTGAAAGTACCTGAGATTCCTAAAGGCATACCATCAGAAAAACTTCCTTGACCAATTGGGTAGATCAAGAAAACAGCAGTAGCGGCTGCAACAGGAGCTGAATATGCAACAGCAATCCAAGGGCGCATACCCAGACGGAAACTAAGTTCCCACTCGCGACCCATGTAACAAGCTACACCAAGTAAAAAGTGTAAAACAATTAGCTCATAAGGACCGCCAT…
	'Leitneria_floridana_KT692940.1'	GCCCGAATCTGTAACCTTCATTAGCAGATTCATTTTCTGTGGTTTCCCTGATCAAACTTGAGGTTACCAAGGAACCATGCATAGCACTGAATAGGGAACCGCCGAATACACCAGCTACGCCTAACATATGAAATGGATGCATAAGGATGTTGTGCTCAGCCTGGAATACAATCATGAAATTGAAAGTCCCAGAGATTCCTAGAGGCATACCATCAGAAAAGCTTCCTTGACCAATTGGGTAGATCAAGAAAACAGCGGTAGCTGCTGCAACAGGAGCCGAATATGCAACAGCAATCCAAGGGCGCATACCCAGACGGAAACTAAGTTCCCACTCACGACCCATATAGCAAGCTACACCAAGTAAGAAGTGTAGAACAATTAGCTCATAAGGACCACCAT…
	'Litchi_chinensis_KY635881.1'	GACCAAATCTATAACCTTCATTAGCGGATTCGTTTTCTGTGGTTTCCCTGATCAAACTAGAGGTTACCAAGGAACCATGCATAGCACTGAATAGGGAGCCGCCGAATACACCAGCTACACCTAACATGTGAAATGGGTGCATAAGGATGTTGTGCTCAGCCTGAAATACAATCATGAAGTTGAAAGTGCCTGAGATTCCTAGAGGCATACCATCAGAAAAACTTCCTTGACCAATTGGGTAGATCAAGAAAACAGCAGCAGCAGCTGCAACAGGAGCTGAATATGCAACAGCAATCCAAGGGCGCATACCCAGACGGAAACTAAGTTCCCACTCGCGACCCATGTAACAAGCTACACCAAGTAAGAAGTGTAGAACAATTAGCTCATAAGGACCGCCAT…
	'Mangifera_indica_KX871231.1'	GACCGAATCTGTAACCTTCATTAGCGGATTCGTTTTCTGTGGTTTCCCTGATCAAACTAGAGGTTACCAAGGAACCATGCATAGCACTGAATAGGGAGCCGCCGAATACACCAGCTACGCCTAACATGTGAAATGGATGCATAAGGATATTGTGCTCAGCCTGGAATACAATCATGAAGTTGAAAGTACCAGAGATTCCTAGAGGCATACCATCAGAAAAACTGCCTTGACCAATTGGGTAGATCAAGAAAACAGCAGTAGCCGCTGCAACAGGAGCTGAATATGCAACAGCAATCCAAGGGCGCATACCCAGACGGAAACTAAGTTCCCACTCACGACCCATGTAACAAGCTACACCAAGCAAGAAGTGTAGAACAATTAGCTCATAAGGACCGCCAT…
	'Merrillia_caloxylon_KU949006.1'	GACCGAATCTGTAACCTGCATTAGCAGATTCATTTTCTGTGGTTTCCCTGATCAAACTAGAGGTTACCAAGGAACCATGCATAGCACTGAATAGGGAGCCGCCGAATACACCAGCTACGCCTAACATGTGGAATGGGTGCATAAGGATGTTGTGCTCAGCCTGGAATACAATCATGAAGTTGAAAGTACCAGAGATTCCTAGAGGCATACCATCAGAAAAACTTCCTTGACCGATTGGGTAGATCAAGAAAACAGCAGTCGCTGCTGCAACAGGAGCTGAATATGCAACAGCAATCCAAGGGCGCATACCCAGACGGAAACTAAGTTCCCACTCACGACCCATGTAACAAGCTACACCAAGTAAGAAGTGTAGAACAATTAGCTCATAAGGACCGCCAT…
	'Micromelum_minutum_KU949007.1'	GACCGAATCTGTAACCTGCATTAGCCGATTCATTTTCTGTGGTTTCCCTGATCAAACTAGAGGTTACCAAGGAACCATGCATAGCACTGAATAGGGAACCGCCGAATACACCAGCTACGCCTAACATGTGGAATGGGTGCATAAGGATGTTGTGCTCAGCCTGGAATACAATCATGAAGTTGAAAGTACCAGAGATTCCTAGAGGCATACCATCAGAAAAACTTCCTTGACCGATTGGGTAGATCAAGAAAACAGCTGTCGCTGCTGCAACAGGAGCTGAATATGCAACAGCAATCCAAGGGCGCATACCCAGACGGAAACTAAGTTCCCACTCACGACCCATGTAACAAGCTACACCAAGTAAGAAGTGTAGAACAATTAGCTCATAAGGACCGCCAT…
	'Nitraria_tangutorum_MK347423.1'	GACCGAATCTGTAACCTTCATTAGCAGATTCGTTTTCTGTGGTTTCCCTGATCAAACTAGAGGTTACCAAAGAACCATGCATAGCACTGAATAGGGAGCCGCCGAATACACCAGCTACGCCTAACATGTGAAATGGGTGCATAAGAATGTTGTGCTCAGCCTGGAATACAATCATGAAGTTGAAAGTACCAGAAATTCCTAGAGGCATACCATCAGAAAAACTTCCTTGACCGATTGGGTAGATCAAGAAAACAGCAGTAGCAGCTGCAACAGGAGCTGAATATGCAACAGCAATCCAAGGGCGCATACCCAGACGGAAACTAAGTTCCCACTCACGACCCATGTAACAAGCTACACCAAGTAAGAAGTGTAGAACAATTAGCTCATAAGGACCACCAT…
	'Peganum_harmala_MK347420.1'	GACCGAATCTGTAACCTTCATTAGCAGATTCGTTTTCTGTGGTTTCCCTGATCAAACTAGAGGTTACCAAAGAACCATGCATAGCACTGAATAGGGAGCCGCCGAATACACCCGCTACGCCTAACATGTGAAATGGGTGCATAAGGATGTTGTGCTCAGCCTGGAATACAATCATGAAGTTGAAAGTACCAGAAATTCCTAGAGGCATACCATCAGAAAAACTTCCTTGACCAATTGGGTAGATCAAGAAAACAGCAGTAGCAGCTGCAACAGGAGCTGAATATGCAACAGCAATCCAAGGGCGCATACCCAGACGGAAACTAAGTTCCCACTCACGACCCATGTAACAAGCTACACCAAGTAAGAAGTGTAGAACAATTAGCTCATAAGGACCGCCAT…
	'Phellodendron_amurense_KY707335.1'	GACCGAATCTGTAACCTTCATTAGCAGATTCATTTTCTGTAGTTTCCCTGATCAAACTAGAGGTTACCAAGGAACCATGCATAGCACTGAATAGGGAGCCGCCGAATACACCAGCTACGCCTAACATGTGAAATGGGTGCATAAGAATGTTGTGCTCGGCCTGGAATACAATCATGAAGTTGAAAGTACCAGAGATTCCTAGAGGCATACCATCAGAAAAACTTCCTTGACCGATTGGGTAGATCAAGAAAACAGCAGCCGCTGCTGCAACAGGAGCTGAATATGCAACAGCAATCCAAGGGCGCATACCCAGACGGAAACTAAGTTCCCACTCACGACCCATGTAACAAGCTACACCAAGTAAGAAGTGTAGAACAATTAGCTCATAAGGACCACCAT…
	'Pistacia_vera_KY549635.1'	GACCGAATCTGTAACCTTCATTAGCGGATTCGTTTTCTGTGGTTTCCCTGATCAAACTAGAGGTTACCAAGGAACCATGCATAGCACTGAATAGGGAGCCGCCGAATACACCAGCTACGCCTAACATGTGAAATGGGTGCATAAGGATGTTGTGCTCAGCCTGGAATACAATCATGAAGTTGAAAGTACCAGAGATTCCTAGAGGCATACCATCAGAAAAACTGCCTTGACCAATTGGGTAGATCAAGAAAACAGCAGTAGCCGCTGCAACAGGAGCTGAATATGCAACAGCAATCCAAGGGCGCATACCCAGACGGAAACTAAGTTCCCACTCACGACCCATGTAACAAGCTACACCAAGCAAGAAGTGTAGAACAATTAGCTCATAAGGACCGCCAT…
	'Rhus_chinensis_KX447140.1'	GACCAAATCTGTAACCTTCATTAGCGGATTCGTTTTCTGTGGTTTCCCTGATCAAACTAGAGGTTACCAAGGAACCATGCATAGCACTGAATAGGGAGCCGCCGAATACACCAGCTACGCCTAACATGTGAAATGGGTGCATAAGGATGTTGTGCTCAGCCTGGAATACAATCATGAAGTTGAAAGTACCAGAGATTCCTAAAGGCATACCATCAGAAAAACTGCCTTGACCAATTGGGTAGATCAAGAAAACAGCAGTAGCCGCTGCAACAGGAGCTGAATATGCAACAGCAATCCAAGGGCGCATACCCAGACGGAAACTAAGTTCCCACTCACGACCCATGTAACAAGCTACACCAAGCAAGAAGTGTAGAACAATTAGCTCATAAGGACCGCCAT…
	'Rhus_chinensis_MF351625.1'	GACCGAATCTGTAACCTTCATTAGCGGATTCGTTTTCTGTGGTTTCCCTGATCAAACTAGAGGTTACCAAGGAACCATGCATAGCACTGAATAGGGAGCCGCCGAATACACCAGCTACGCCTAACATGTGAAATGGGTGCATAAGGATGTTGTGCTCAGCCTGGAATACAATCATGAAGTTGAAAGTACCAGAGATTCCTAAAGGCATACCATCAGAAAAACTGCCTTGACCAATTGGGTAGATCAAGAAAACAGCAGTAGCCGCTGCAACAGGAGCTGAATATGCAACAGCAATCCAAGGGCGCATACCCAGACGGAAACTAAGTTCCCACTCACGACCCATGTAACAAGCTACACCAAGCAAGAAGTGTAGAACAATTAGCTCATAAGGACCGCCAT…
	'Rhus_chinensis_MG267385.1'	--CCGAATCTGTAACCTTCATTAGCGGATTCGTTTTCTGTGGTTTCCCTGATCAAACTAGAGGTTACCAAGGAACCATGCATAGCACTGAATAGGGAGCCGCCGAATACACCAGCTACGCCTAACATGTGAAATGGGTGCATAAGGATGTTGTGCTCAGCCTGGAATACAATCATGAAGTTGAAAGTACCAGAGATTCCTAAAGGCATACCATCAGAAAAACTGCCTTGACCAATTGGGTAGATCAAGAAAACAGCAGTAGCCGCTGCAACAGGAGCTGAATATGCAACAGCAATCCAAGGGCGCATACCCAGACGGAAACTTAGTTCCCACTCACGACCCATGTAACAAGCTACACCAAGCAAGAAGTGTAGAACAATTAGCTCATAAGGACCGCCAT…
	Rhus_integrifolia_	GACCGAATCTGTAACCTTCATTAGCGGATTCGTTTTCTGTGGTTTCCCTGATCAAACTAGAGGTTACCAAGGAACCATGCATAGCACTGAATAGGGAGCCGCCGAATACACCAGCTACGCCTAACATGTGAAATGGGTGCATAAGGATGTTGTGCTCAGCCTGGAATACAATCATGAAGTTGAAAGTACCAGAGATTCCTAGAGGCATACCATCAGAAAAACTGCCTTGACCAATTGGGTAGATCAAGAAAACAGCAGTAGCCGCTGCAACAGGAGCTGAATATGCAACAGCAATCCAAGGGCGCATACCCAGACGGAAACTAAGTTCCCACTCACGACCCATGTAACAAGCTACACCAAGCAAGAAGTGTAGAACAATTAGCTCATAAGGACCGCCAT…
	Rhus_ovata_AZ_	GACCGAATCTGTAACCTTCATTAGCGGATTCGTTTTCTGTGGTTTCCCTGATCAAACTAGAGGTTACCAAGGAACCATGCATAGCACTGAATAGGGAGCCGCCGAATACACCAGCTACGCCTAACATGTGAAATGGGTGCATAAGGATGTTGTGCTCAGCCTGGAATACAATCATGAAGTTGAAAGTACCAGAGATTCCTAGAGGCATACCATCAGAAAAACTGCCTTGACCAATTGGGTAGATCAAGAAAACAGCAGTAGCCGCTGCAACAGGAGCTGAATATGCAACAGCAATCCAAGGGCGCATACCCAGACGGAAACTAAGTTCCCACTCACGACCCATGTAACAAGCTACACCAAGCAAGAAGTGTAGAACAATTAGCTCATAAGGACCGCCAT…
	Rhus_ovata_CA_	GACCGAATCTGTAACCTTCATTAGCGGATTCGTTTTCTGTGGTTTCCCTGATCAAACTAGAGGTTACCAAGGAACCATGCATAGCACTGAATAGGGAGCCGCCGAATACACCAGCTACGCCTAACATGTGAAATGGGTGCATAAGGATGTTGTGCTCAGCCTGGAATACAATCATGAAGTTGAAAGTACCAGAGATTCCTAGAGGCATACCATCAGAAAAACTGCCTTGACCAATTGGGTAGATCAAGAAAACAGCAGTAGCCGCTGCAACAGGAGCTGAATATGCAACAGCAATCCAAGGGCGCATACCCAGACGGAAACTAAGTTCCCACTCACGACCCATGTAACAAGCTACACCAAGCAAGAAGTGTAGAACAATTAGCTCATAAGGACCGCCAT…
	'Rhus_typhina_MT083895.1'	GACCGAATCTGTAACCTTCATTAGCGGATTCGTTTTCTGTGGTTTCCCTGATCAAACTAGAGGTTACCAAGGAACCATGCATAGCACTGAATAGGGAGCCGCCGAATACACCAGCTACGCCTAACATGTGAAATGGGTGCATAAGGATGTTGTGCTCAGCCTGGAATACAATCATGAAGTTGAAAGTACCAGAGATTCCTAGAGGCATACCATCAGAAAAACTGCCTTGACCAATTGGGTAGATCAAGAAAACAGCAGTAGCCGCTGCAACAGGAGCTGAATATGCAACAGCAATCCAAGGGCGCATACCCAGACGGAAACTAAGTTCCCACTCACGACCCATGTAACAAGCTACACCAAGCAAGAAGTGTAGAACAATTAGCTCATAAGGACCACCAT…
	'Sapindus_mukorossi_KM454982.1'	GACCAAATTTATAACCTTCATTAGCGGATTCGTTTTCTGTGGTTTCCCTGATCAAACTAGAGGTTACCAAGGAACCATGCATAGCACTGAATAGGGAGCCGCCGAATACACCAGCTACACCTAACATGTGAAATGGGTGCATAAGGATGTTGTGCTCAGCCTGGAATACAATCATGAAGTTGAAAGTACCTGAGATTCCTAGAGGCATACCATCAGAAAAACTTCCTTGACCAATTGGGTAGATCAAGAAAACAGCAGTAGCAGCTGCAACAGGAGCTGAATATGCAACAGCAATCCAAGGGCGCATACCCAGACGGAAACTAAGTTCCCACTCGCGACCCATGTAACAAGCTACACCAAGTAAGAAGTGTAGAACAATTAGCTCATAAGGACCGCCAT…
	'Sclerocarya_birrea_MK002721.1'	GACCGAATCGGTAACCTTCATTAGCGGATTCGTTTTCTGTGGTTTCCCTGATCAAACTAGAGGTTACCAAGGACCCATGCATAGCACTGAATAGGGAGCCGCCGAATACACCAGCTACGCCTAACATGTGAAATGGGTGCATAAGGATGTTGTGCTCAGCCTGGAATACAATCATGAAGTTGAAAGTACCAGAGATTCCTAGAGGCATACCATCAGAAAAACTTCCTTGACCAATTGGGTAGATCAAGAAAACAGCAGCAGCTGCTGCAACAGGAGCTGAATATGCAACAGCAATCCAAGGGCGCATACCCAGACGGAAACTAAGTTCCCACTCACGACCCATGTAACAAGCTACACCAAGCAAGAAGTGTAAAACAATTAGTTCATAAGGACCGCCAT…
	MH841940	GACCGAATCTGTAACCTTCATTAGCAGATTCGTTTTCTGTGGTTTCCCTGATCAAACTAGAGGTTACCAAGGAACCATGCATAGCACTGAATAGGGAGCCGCCGAATACACCAGCTACGCCTAACATATGAAATGGGTGCATAAGGATGTTGTGTTCAGCCTGGAATACAATCATGAAGTTGAAAGTACCGGAGATTCCTAAAGGCATACCATCAGAAAAACTTCCTTGACCAATTGGATAGATCAAGAAAACAGCAGTCGCAGCTGCAACAGGAGCTGAATATGCAACAGCGATCCAAGGGCGCATACCCAGACGGAAACTAAGTTCCCACTCACGACCCATGTAACAAGCTACACCAAGTAAGAAGTGTAGAACAATTAACTCATAAGGACCGCCAT…
	'Spondias_bahiensis_KU756561.1'	GACCGAATCTGTAACCTTCATTAGCGGATTCGTTTTCTGTGGTTTCCCTGATCAAACTAGAGGTTACCAAGGAACCATGCATAGCACTGAATAGGGAGCCGCCGAATACACCAGCTACACCTAACATGTGAAATGGGTGCATAAGGATGTTGTGCTCAGCCTGGAATACAATCATGAAGTTGAAAGTACCAGAGATTCCTAGAGGCATACCATCAGAAAAACTTCCTTGACCAATTGGGTAGATCAAGAAAACTGCAGTAGCAGCTGCAACAGGAGCTGAATATGCAACAGCAATCCAAGGGCGCATACCCAGACGGAAACTAAGTTCCCACTCACGACCCATGTAACAAGCTACACCAAGTAAGAAGTGTAGAACAATTAGCTCATAAGGACCGCCAT…
	'Swietenia_macrophylla_MH348156.1'	GACCGAATCTGTAACCTTCGTTAGCAGATTCGTTTTCTGTGGTTTCCCTGATCAAACTAGAGGTTACCAAGGAACCATGCATAGCACTGAATAGGGAACCGCCGAATACACCAGCTACGCCTAACATGTGAAATGGGTGCATAAGGATGTTGTGCTCAGCCTGGAATACAATCATGAAGTTGAAAGTACCAGAGATTCCTAGAGGCATACCATCAGAAAAACTTCCTTGACCAATTGGGTAGATCAAGAAAACTGCAGTAGCTGCTGCAACAGGAGCTGAATATGCAACAGCAATCCAAGGGCGCATACCCAGACGGAAACTAAGTTCCCACTCACGACCCATGTAACAAGCTACACCAAGTAAGAAGTGTAGAACAATTAACTCATAAGGACCGCCAT…
	'Toona_ciliata_MG813875.1'	GACCGAATCTGTAACCTTCGTTAGCAGATTCGTTTTCTGTGGTTTCCCTGATCAAACTAGAGGTTACCAAGGAACCATGCATAGCACTGAATAGGGAGCCGCCGAATACACCAGCTACGCCTAACATGTGAAATGGGTGCATAAGGATGTTGTGCTCAGCCTGGAATACAATCATGAAGTTGAAAGTACCAGAGATTCCTAGAGGCATACCATCAGAAAAGCTTCCTTGACCAATTGGGTAGATCAAGAAAACTGCAGTAGCTGCTGCAACAGGAGCTGAATATGCAACAGCAATCCAAGGGCGCATACCCAGACGGAAACTAAGTTCCCACTCACGACCCATGTAACAAGCTACACCAAGTAAGAAGTGTAGAACAATTAACTCATAAGGACCGCCAT…
	'Toxicodendron_vernicifluum_MK419151.1'	GACCGAATCTGTAACCTTCATTAGCGGATTCGTTTTCTGTGGTTTCCCTGATCAAACTAGAGGTTACCAAGGAACCATGCATAGCACTGAATAGGGAGCCGCCGAATACACCAGCTACGCCTAACATGTGAAATGGGTGCATAAGGATGTTGTGCTCAGCCTGGAATACAATCATGAAGTTGAAAGTACCAGAGATTCCTAGAGGCATACCATCAGAAAAACTGCCTTGACCAATTGGGTAGATCAAGAAAACAGCAGTAGCCGCTGCAACAGGAGCTGAATATGCAACAGCAATCCAAGGGCGCATACCCAGACGGAAACTAAGTTCCCACTCACGACCCATGTAACAAGCTACACCAAGCAAGAAGTGTAGAACAATTAGCTCATAAGGACCGCCAT…
	'Xanthoceras_sorbifolium_KY779850.1'	GACCGAATCTGTAACCTTCATTAGCGGATTCGTTTTCTGTGGTTTCCCTGATCAAACTAGAGGTTACCAAGGAACCATGCATAGCACTGAATAGGGAGCCGCCGAATACACCAGCTACGCCTAACATGTGAAATGGGTGCATAAGAATATTGTGCTCAGCCTGGAATACAATCATGAAATTGAAAGTACCAGAGATTCCTAGAGGCATACCATCAGAAAAGCTTCCTTGACCGATTGGGTAGATCAAGAAAACGGCAGTAGCAGCTGCAACAGGAGCGGAATATGCAACAGCAATCCAAGGGCGCATACCCAGACGGAAACTAAGTTCCCACTCGCGACCCATGTAACAAGCTACACCAAGTAAGAAGTGTAAAACAATTAGCTCATAAGGACCGCCAT…
	'Xylocarpus_rumphii_MH330687.1'	GACCGAATCTGTAACCTTCGTTAGCAGATTCGTTTTCTGTGGTTTCCCTGATCAAACTAGAGGTTACCAAGGAACCATGCATAGCACTGAATAGGGAACCGCCGAATACACCAGCTACGCCTAACATGTGAAATGGGTGCATAAGGATGTTGTGCTCAGCCTGGAATACAATCATGAAGTTGAAAGTACCAGAGATTCCTAGAGGCATACCATCAGAAAAACTTCCTTGACCAATTGGGTAGATCAAGAAAACTGCAGTAGCTGCTGCAACAGGAGCTGAATATGCAACAGCAATCCAAGGGCGCATACCCAGACGGAAACTAAGTTCCCACTCACGACCCATGTAACAAGCTACACCAAGTAAGAAGTGTAGAACAATTAACTCATAAGGACCACCAT…
	'Zanthoxylum_piperitum_KT153018.1'	GACCGAATCTGTAACCTTCATTAGCGGATTCATTTTCTGTGGTTTCCCTGATCAAACTAGAGGTTACCAAGGAACCATGCATAGCACTGAATAGGGAGCCGCCGAATACACCAGCTACGCCTAACATGTGGAATGGGTGCATAAGGATGTTGTGCTCAGCCTGGAATACAATCATGAAGTTGAAAGTACCAGAGATTCCTAGAGGCATACCATCAGAAAAACTTCCTTGACCAATTGGGTAGATCAAGAAAACAGCAGTCGCTGCTGCAACAGGAGCTGAATATGCAACAGCAATCCAAGGGCGCATACCCAGACGGAAACTAAGTTCCCACTCACGACCCATGTAACAAGCTACACCAAGTAAGAAATGTAGAACAATTAGCTCATAAGGACCGCCAT…
;
end;
begin trees;
	tree tree_1 = [&R] ((NC_037753:0.052800000000000014,MH841940:0.12170999999999998):0.020394999999999996,(('Nitraria_tangutorum_MK347423.1':0.023700000000000013,'Peganum_harmala_MK347420.1':0.02819000000000002):0.02778999999999998,((('Boswellia_sacra_KT934315.1':0.019570000000000004,('Commiphora_foliacea_MH041484.1':0.005790000000000017,'Commiphora_wightii_MF957201.1':0.0034600000000000186):0.01472…
end;
